# Supplementary material for: Concentration Variability of Water-Soluble Ions during the Acceptable and Exceeded Pollution in an Industrial Region
Source: Int J Environ Res Public Health. 2020 May 15;17(10):3447. doi: 10.3390/ijerph17103447 (PMC7277652; doi:10.3390/ijerph17103447)
Supplement: Supplementary file 1 [file ijerph-17-03447-s001.zip › Supplementary Material 1.xlsx]

## Sheet: List1
				Table S1. Characteristics of the localities.
				Name of locality	Abbreviation	GPS Location	Area	Description of the area	A traffic density (vehicles per day)	Deposition of industry load of the locality	Sampler	Air flow
				Ostrava - Radvanice, Nad Obcí	OR-NO	49.8070564N, 18.3391400E	Industry	Influence of traffic emissions from 90 m distant from road II/479 , residential heating, gardens	3, 778 ( for the near road II/479 - Těšínská)[87]	2-3 km SW: ArcelorMittal, a.s., metallurgy	Digitel MD05	0.5
				Ostrava-Radvanice, OZO	OR-OZO	49.8185578N, 18.3403892E	Industry	Family houses, park, buildings with more companies, 600 m distance from road II/479	10,521 ( for the near road II/479 - Těšínská)[87]	3-4 km SW: ArcelorMittal, a.s., metallurgy	DIGITEL DA 80 HW	1
				Ostrava-Mariánské Hory	O-MH	49.8248597N, 18.2636547E	Industry	Nursery school, social services house, block of flats, park, 700 m distant from road II/479	11,484 ( for the near road II/479 - 28. října)[87]	1 km S-SW: industrial complex Vítkovice	DIGITEL DA 80 HW	1.13
				Ostrava-Poruba	O-P	49.8354722N, 18.1652222E	Urban	Crossroad with high traffic load ,University campus, block of flats, 10 m distant from road I/11	18, 680 ( for the near road I/11 - Opavská)[87]		DIGITEL DA 80 HW	0.5
				Studénka	S	49.7209167N, 18.0893333E	Urban	Residential houses, gardens, fields, railroad, the influence of residential heating, 1500 m distant from road III/46427	3,946 ( for the road III/46427 - 2.května)[87]	3 km - SW: MSV Metals Studénka, a.s.	DIGITEL DHA 80 HW	0.5
				Dolní Lhota	DL	49.8435600N, 18.0897789E	Suburban	Residential houses, gardens, fields, the influence of residential heating	No heavy traffic road around		DIGITEL DHA 80 HW	0.5
				Věřňovice	V	49.9246944N, 18.4229444E	Rural	Residential houses, gardens, fields, the influence of residential heating, transboundary transport from Poland, 700 m distant from road III/46812	871 (for the near road III/46812)[87]		DIGITEL MD05	0.5
				Mosty u Českého Těšína	MCT	49.7484722N, 18.5844167E	Suburban	Residential houses, gardens, fields, the influence of residential heating, transboundary transport from Poland	4,755 (for the near road I/11 - Ostravská)[87]		DIGITEL MD05	0.5
				Olomouc-Svatý Kopeček	Olomouc	49.6262778N, 17.3408889E	Background	Residential houses, ​​the agricultural and forest area, neer the Zoo of Olomouc, 100 m distant from road III/4432	3,137 (for the near road III/4432 - Dvorského)[88]		DIGITEL MD05	0.5
				[87] National Traffic Census 2016: Traffic Intensity - Moravian-Silesian Region Available online: http://scitani2016.rsd.cz/pages/results/section/default.aspx?l=Moravskoslezsk%C3%BD%20kraj (accessed on Mar.20, 2020). In Czech
				[88] National Traffic Census 2016: Traffic Intensity - Olomouc Region Available online: http://scitani2016.rsd.cz/pages/results/section/default.aspx?l=Olomouck%C3%BD%20kraj (accessed on Mar.20, 2020). In Czech
